# Supplementary material for: Gestational diabetes mellitus and the risk of autism spectrum disorder in offspring: a population-based retrospective cohort study
Source: Front Clin Diabetes Healthc. 2026 Feb 23;7:1754571. doi: 10.3389/fcdhc.2026.1754571 (PMC12968014; doi:10.3389/fcdhc.2026.1754571)
Supplement: Supplementary file 3 [file Table1.xls]

## Sheet: Sheet1
Oneway
Notes
Output Created		08-SEP-2024 11:09:34
Comments
Input	Data	\\medsql\groups\tamar-projects\research\REPRODUCTIVE_COHORT\CLH\DATA\OBS_2020_CLH_26062023.sav
	Active Dataset	DataSet1
	Filter	multigestation=0 and malfor=0 and (birth_year GE 2005 and birth_year LE 2017) and DM_types_final < 3 and mom_isClalit=1(FILTER)
	Weight	<none>
	Split File	<none>
	N of Rows in Working Data File	115063
Missing Value Handling	Definition of Missing	User-defined missing values are treated as missing.
	Cases Used	Statistics for each analysis are based on cases with no missing data for any variable in the analysis.
Syntax		ONEWAY wt gestAgeWeeks mom_age BABY_PH BY DM_types_final /ES=OVERALL /MISSING ANALYSIS /CRITERIA=CILEVEL(0.95) /POSTHOC=BONFERRONI T3 ALPHA(0.05).
Resources	Processor Time	00:00:12.28
	Elapsed Time	00:00:11.17
[DataSet1] \\medsql\groups\tamar-projects\research\REPRODUCTIVE_COHORT\CLH\DATA\OBS_2020_CLH_26062023.sav
ANOVA
		Sum of Squares	df	Mean Square	F	Sig.
wt	Between Groups	1.46919e+08	2	7.34595e+07	278.272	2.74958e-121
	Within Groups	3.03738e+10	115059	263984
	Total	3.05207e+10	115061
Gestational Age in Weeks	Between Groups	2659.62	2	1329.81	353.408	9.69563e-154
	Within Groups	432551	114954	3.76282
	Total	435211	114956
Mother Age at Birth	Between Groups	85757.4	2	42878.7	1337.23	0
	Within Groups	3.68944e+06	115060	32.0653
	Total	3.77519e+06	115062
BABY_PH	Between Groups	4.41526	2	2.20763	1.32741	0.265214
	Within Groups	14939.7	8983	1.6631
	Total	14944.1	8985
ANOVA Effect Sizesa,b
		Point Estimate	95% Confidence Interval
			Lower	Upper
wt	Eta-squared	0.00481375	0.00404096	0.00563406
	Epsilon-squared	0.00479645	0.00402365	0.00561677
	Omega-squared Fixed-effect	0.00479641	0.00402361	0.00561673
	Omega-squared Random-effect	0.00240397	0.00201586	0.00281627
Gestational Age in Weeks	Eta-squared	0.00611112	0.00523812	0.00703117
	Epsilon-squared	0.00609383	0.00522081	0.0070139
	Omega-squared Fixed-effect	0.00609377	0.00522076	0.00701383
	Omega-squared Random-effect	0.0030562	0.00261721	0.00351926
Mother Age at Birth	Eta-squared	0.022716	0.0210442	0.0244286
	Epsilon-squared	0.022699	0.0210271	0.0244116
	Omega-squared Fixed-effect	0.0226988	0.021027	0.0244114
	Omega-squared Random-effect	0.0114797	0.0106252	0.0123565
BABY_PH	Eta-squared	0.000295452	0	0.00126462
	Epsilon-squared	7.2875e-05	-0.000222643	0.00104226
	Omega-squared Fixed-effect	7.28669e-05	-0.000222618	0.00104214
	Omega-squared Random-effect	3.64348e-05	-0.000111297	0.000521342
a. Eta-squared and Epsilon-squared are estimated based on the fixed-effect model.
b. Negative but less biased estimates are retained, not rounded to zero.
Post Hoc Tests
Multiple Comparisons
Dependent Variable				Mean Difference (I-J)	Std. Error	Sig.	95% Confidence Interval
							Lower Bound	Upper Bound
wt	Bonferroni	no GDM or DM	type 1 GDM	-180.234*	8.86929	3.6351e-91	-201.468	-159.001
			type 2 GDM	-186.857*	15.1387	1.67811e-34	-223.099	-150.615
		type 1 GDM	no GDM or DM	180.234*	8.86929	3.6351e-91	159.001	201.468
			type 2 GDM	-6.62261	17.4088	1	-48.2994	35.0542
		type 2 GDM	no GDM or DM	186.857*	15.1387	1.67811e-34	150.615	223.099
			type 1 GDM	6.62261	17.4088	1	-35.0542	48.2994
	Dunnett T3	no GDM or DM	type 1 GDM	-180.234*	9.18713	0	-202.178	-158.291
			type 2 GDM	-186.857*	18.0533	2.4898e-08	-230.023	-143.691
		type 1 GDM	no GDM or DM	180.234*	9.18713	0	158.291	202.178
			type 2 GDM	-6.62261	20.1389	0.982875	-54.7526	41.5074
		type 2 GDM	no GDM or DM	186.857*	18.0533	2.4898e-08	143.691	230.023
			type 1 GDM	6.62261	20.1389	0.982875	-41.5074	54.7526
Gestational Age in Weeks	Bonferroni	no GDM or DM	type 1 GDM	.300*	0.0334953	9.03998e-19	0.220259	0.380635
			type 2 GDM	1.439*	0.0571556	4.42431e-139	1.30252	1.57618
		type 1 GDM	no GDM or DM	-.300*	0.0334953	9.03998e-19	-0.380635	-0.220259
			type 2 GDM	1.139*	0.0657305	1.07773e-66	0.981543	1.29626
		type 2 GDM	no GDM or DM	-1.439*	0.0571556	4.42431e-139	-1.57618	-1.30252
			type 1 GDM	-1.139*	0.0657305	1.07773e-66	-1.29626	-0.981543
	Dunnett T3	no GDM or DM	type 1 GDM	.300*	0.0291716	0	0.230773	0.370121
			type 2 GDM	1.439*	0.0526502	2.04957e-08	1.31346	1.56524
		type 1 GDM	no GDM or DM	-.300*	0.0291716	0	-0.370121	-0.230773
			type 2 GDM	1.139*	0.0596169	6.57133e-08	0.996432	1.28137
		type 2 GDM	no GDM or DM	-1.439*	0.0526502	2.04957e-08	-1.56524	-1.31346
			type 1 GDM	-1.139*	0.0596169	6.57133e-08	-1.28137	-0.996432
Mother Age at Birth	Bonferroni	no GDM or DM	type 1 GDM	-4.030*	0.0977502	0	-4.26406	-3.79602
			type 2 GDM	-5.331*	0.166847	1.57407e-222	-5.7301	-4.93123
		type 1 GDM	no GDM or DM	4.030*	0.0977502	0	3.79602	4.26406
			type 2 GDM	-1.301*	0.191865	3.65202e-11	-1.75995	-0.841294
		type 2 GDM	no GDM or DM	5.331*	0.166847	1.57407e-222	4.93123	5.7301
			type 1 GDM	1.301*	0.191865	3.65202e-11	0.841294	1.75995
	Dunnett T3	no GDM or DM	type 1 GDM	-4.030*	0.0979314	0	-4.26395	-3.79613
			type 2 GDM	-5.331*	0.168001	2.24447e-08	-5.73235	-4.92897
		type 1 GDM	no GDM or DM	4.030*	0.0979314	0	3.79613	4.26395
			type 2 GDM	-1.301*	0.192962	8.16639e-07	-1.76174	-0.839503
		type 2 GDM	no GDM or DM	5.331*	0.168001	2.24447e-08	4.92897	5.73235
			type 1 GDM	1.301*	0.192962	8.16639e-07	0.839503	1.76174
BABY_PH	Bonferroni	no GDM or DM	type 1 GDM	-0.152613	0.0987353	0.366653	-0.389028	0.0838017
			type 2 GDM	0.0690446	0.139746	1	-0.265568	0.403657
		type 1 GDM	no GDM or DM	0.152613	0.0987353	0.366653	-0.0838017	0.389028
			type 2 GDM	0.221658	0.16999	0.576855	-0.185371	0.628686
		type 2 GDM	no GDM or DM	-0.0690446	0.139746	1	-0.403657	0.265568
			type 1 GDM	-0.221658	0.16999	0.576855	-0.628686	0.185371
	Dunnett T3	no GDM or DM	type 1 GDM	-0.152613	0.18654	0.798087	-0.602177	0.296951
			type 2 GDM	0.0690446	0.0286973	0.0512573	-0.000276121	0.138365
		type 1 GDM	no GDM or DM	0.152613	0.18654	0.798087	-0.296951	0.602177
			type 2 GDM	0.221658	0.187765	0.558516	-0.230753	0.674068
		type 2 GDM	no GDM or DM	-0.0690446	0.0286973	0.0512573	-0.138365	0.000276121
			type 1 GDM	-0.221658	0.187765	0.558516	-0.674068	0.230753
*. The mean difference is significant at the 0.05 level.
Frequencies
Notes
Output Created		08-SEP-2024 11:10:40
Comments
Input	Data	\\medsql\groups\tamar-projects\research\REPRODUCTIVE_COHORT\CLH\DATA\OBS_2020_CLH_26062023.sav
	Active Dataset	DataSet1
	Filter	multigestation=0 and malfor=0 and (birth_year GE 2005 and birth_year LE 2017) and DM_types_final < 3 and mom_isClalit=1(FILTER)
	Weight	<none>
	Split File	DM_types_final
	N of Rows in Working Data File	115063
Missing Value Handling	Definition of Missing	User-defined missing values are treated as missing.
	Cases Used	Statistics are based on all cases with valid data.
Syntax		FREQUENCIES VARIABLES=wt gestAgeWeeks mom_age BABY_PH /FORMAT=NOTABLE /STATISTICS=STDDEV MEAN /ORDER=ANALYSIS.
Resources	Processor Time	00:00:12.37
	Elapsed Time	00:00:12.37
Statistics
DM_types_final			wt	Gestational Age in Weeks	Mother Age at Birth	BABY_PH
no GDM or DM	N	Valid	110437	110334	110438	8726
		Missing	1	104	0	101712
	Mean		3177.21	38.9686	28.0095	7.38184
	Std. Deviation		512.029	1.94892	5.66187	1.26187
type 1 GDM	N	Valid	3461	3459	3461	174
		Missing	0	2	0	3287
	Mean		3357.45	38.6681	32.0396	7.53445
	Std. Deviation		532.826	1.68061	5.67347	2.45417
type 2 GDM	N	Valid	1164	1164	1164	86
		Missing	0	0	0	1078
	Mean		3364.07	37.5292	33.3402	7.31279
	Std. Deviation		613.684	1.7851	5.70222	0.2348
Crosstabs
Notes
Output Created		08-SEP-2024 11:11:48
Comments
Input	Data	\\medsql\groups\tamar-projects\research\REPRODUCTIVE_COHORT\CLH\DATA\OBS_2020_CLH_26062023.sav
	Active Dataset	DataSet1
	Filter	multigestation=0 and malfor=0 and (birth_year GE 2005 and birth_year LE 2017) and DM_types_final < 3 and mom_isClalit=1(FILTER)
	Weight	<none>
	Split File	<none>
	N of Rows in Working Data File	115063
Missing Value Handling	Definition of Missing	User-defined missing values are treated as missing.
	Cases Used	Statistics for each table are based on all the cases with valid data in the specified range(s) for all variables in each table.
Syntax		CROSSTABS /TABLES=IUGR meconium fertd caesarian fetal_distress NuchalCord meconium BirthNum3 LOPC lbw vlbw Obesity smoking AFARGAR5_lt_7 PH_lt_7 SGA preterm_37 preterm_34 Prolonged_stage_2 shoulder_dystocia Placental_Abruption PPH presen indu htn mortal gender ethnicity breech ICD_65801 ICD_6581 BY DM_types_final /FORMAT=AVALUE TABLES /STATISTICS=CHISQ RISK /CELLS=COUNT ROW COLUMN /COUNT ROUND CE…
Resources	Processor Time	00:00:12.48
	Elapsed Time	00:00:12.48
	Dimensions Requested	2
	Cells Available	524245
Case Processing Summary
	Cases
	Valid		Missing		Total
	N	Percent	N	Percent	N	Percent
IUGR (ICD: p10) * DM_types_final	115063	1	0	0	115063	1
Meconium (ICD: 65681) * DM_types_final	115063	1	0	0	115063	1
Fertility Treatments (Y/N) * DM_types_final	115063	1	0	0	115063	1
Caesarian Section (ICD: Z741, Z740, Z7499) * DM_types_final	115063	1	0	0	115063	1
Fetal Distress (ICD: 65631, 65971) * DM_types_final	115063	1	0	0	115063	1
Nuchal Cord (ICD: 66331) * DM_types_final	115063	1	0	0	115063	1
Parity Group: 1, 2-4, 5+ * DM_types_final	115022	0.999644	41	0.000356327	115063	1
LOPC (ICD: v237) * DM_types_final	115063	1	0	0	115063	1
Low Birth Weight Group: <2500, >=2500 * DM_types_final	115062	0.999991	1	8.69089e-06	115063	1
Very Low Birth Weight Group: <1500, >=1500 * DM_types_final	115062	0.999991	1	8.69089e-06	115063	1
Obesity (ICD: 64911 64611) * DM_types_final	115063	1	0	0	115063	1
Smoking (ICD: 3051) * DM_types_final	115063	1	0	0	115063	1
AFARGAR5 < 7 * DM_types_final	113089	0.982844	1974	0.0171558	115063	1
PH < 7 * DM_types_final	8986	0.0780963	106077	0.921904	115063	1
SGA * DM_types_final	115063	1	0	0	115063	1
Preterm 37 Group: <37, >=37 * DM_types_final	114957	0.999079	106	0.000921234	115063	1
Preterm 34 Group: <34, >=34 * DM_types_final	114957	0.999079	106	0.000921234	115063	1
Prolonged stage 2 (ICD: 66221) * DM_types_final	115063	1	0	0	115063	1
Shoulder Dystocia (ICD: 66041) * DM_types_final	115063	1	0	0	115063	1
Placental Abruption (ICD: 64121) * DM_types_final	115063	1	0	0	115063	1
PPH (ICD: 66612) * DM_types_final	115063	1	0	0	115063	1
Pathological Presentation (ICD: 65231 65241 66031 65281 65221 6522 Z7252 Z7254 ) * DM_types_final	115063	1	0	0	115063	1
Induced Labor (ICD:p63 p64 Z731 Z734 Z7301 ) * DM_types_final	115063	1	0	0	115063	1
HTN (ICD: 64241 64251 64201) * DM_types_final	115063	1	0	0	115063	1
Mortality (ICD: 65643, 65641 or ppd=1) * DM_types_final	115063	1	0	0	115063	1
Gender * DM_types_final	115063	1	0	0	115063	1
Ethnicity * DM_types_final	115063	1	0	0	115063	1
Breech Birth (Digs: 65221, 6522) * DM_types_final	115063	1	0	0	115063	1
OLIGOHRAMNION * DM_types_final	115063	1	0	0	115063	1
PREMATURE RUPTURE OF MEMBRANES * DM_types_final	115063	1	0	0	115063	1
IUGR (ICD: p10) * DM_types_final
Crosstab
			DM_types_final			Total
			no GDM or DM	type 1 GDM	type 2 GDM
IUGR (ICD: p10)	Not Present	Count	108185	3405	1153	112743
		% within IUGR (ICD: p10)	0.959572	0.0302014	0.0102268	1
		% within DM_types_final	0.979599	0.98382	0.99055	0.979837
	Present	Count	2253	56	11	2320
		% within IUGR (ICD: p10)	0.971121	0.0241379	0.00474138	1
		% within DM_types_final	0.0204006	0.0161803	0.00945017	0.0201629
Total		Count	110438	3461	1164	115063
		% within IUGR (ICD: p10)	0.959805	0.0300792	0.0101162	1
		% within DM_types_final	1	1	1	1
Chi-Square Tests
	Value	df	Asymptotic Significance (2-sided)
Pearson Chi-Square	9.856a	2	0.00724099
Likelihood Ratio	11.6957	2	0.00288603
Linear-by-Linear Association	9.69837	1	0.00184432
N of Valid Cases	115063
a. 0 cells (0.0%) have expected count less than 5. The minimum expected count is 23.47.
Risk Estimate
	Value
Odds Ratio for IUGR (ICD: p10) (Not Present / Present )	a
a. Risk Estimate statistics cannot be computed. They are only computed for a 2*2 table without empty cells.
Meconium (ICD: 65681) * DM_types_final
Crosstab
			DM_types_final			Total
			no GDM or DM	type 1 GDM	type 2 GDM
Meconium (ICD: 65681)	No meconium	Count	99262	3150	1094	103506
		% within Meconium (ICD: 65681)	0.958998	0.030433	0.0105694	1
		% within DM_types_final	0.898803	0.910142	0.939863	0.899559
	meconium	Count	11176	311	70	11557
		% within Meconium (ICD: 65681)	0.967033	0.0269101	0.00605694	1
		% within DM_types_final	0.101197	0.0898584	0.0601375	0.100441
Total		Count	110438	3461	1164	115063
		% within Meconium (ICD: 65681)	0.959805	0.0300792	0.0101162	1
		% within DM_types_final	1	1	1	1
Chi-Square Tests
	Value	df	Asymptotic Significance (2-sided)
Pearson Chi-Square	25.915a	2	2.35818e-06
Likelihood Ratio	29.215	2	4.52933e-07
Linear-by-Linear Association	24.0672	1	9.30339e-07
N of Valid Cases	115063
a. 0 cells (0.0%) have expected count less than 5. The minimum expected count is 116.91.
Risk Estimate
	Value
Odds Ratio for Meconium (ICD: 65681) (No meconium / meconium )	a
a. Risk Estimate statistics cannot be computed. They are only computed for a 2*2 table without empty cells.
Fertility Treatments (Y/N) * DM_types_final
Crosstab
			DM_types_final			Total
			no GDM or DM	type 1 GDM	type 2 GDM
Fertility Treatments (Y/N)	No Fertility Treatment	Count	108148	3234	1086	112468
		% within Fertility Treatments (Y/N)	0.961589	0.0287548	0.00965608	1
		% within DM_types_final	0.979264	0.934412	0.93299	0.977447
	Fertility Treatment	Count	2290	227	78	2595
		% within Fertility Treatments (Y/N)	0.882466	0.0874759	0.0300578	1
		% within DM_types_final	0.0207356	0.065588	0.0670103	0.0225529
Total		Count	110438	3461	1164	115063
		% within Fertility Treatments (Y/N)	0.959805	0.0300792	0.0101162	1
		% within DM_types_final	1	1	1	1
Chi-Square Tests
	Value	df	Asymptotic Significance (2-sided)
Pearson Chi-Square	411.680a	2	4.02641e-90
Likelihood Ratio	279.198	2	2.36047e-61
Linear-by-Linear Association	369.4	1	2.52827e-82
N of Valid Cases	115063
a. 0 cells (0.0%) have expected count less than 5. The minimum expected count is 26.25.
Risk Estimate
	Value
Odds Ratio for Fertility Treatments (Y/N) (No Fertility Treatment / Fertility Treatment)	a
a. Risk Estimate statistics cannot be computed. They are only computed for a 2*2 table without empty cells.
Caesarian Section (ICD: Z741, Z740, Z7499) * DM_types_final
Crosstab
			DM_types_final			Total
			no GDM or DM	type 1 GDM	type 2 GDM
Caesarian Section (ICD: Z741, Z740, Z7499)	No Caesarian Section	Count	94577	2420	595	97592
		% within Caesarian Section (ICD: Z741, Z740, Z7499)	0.969106	0.0247971	0.00609681	1
		% within DM_types_final	0.856381	0.69922	0.511168	0.848161
	Caesarian Section	Count	15861	1041	569	17471
		% within Caesarian Section (ICD: Z741, Z740, Z7499)	0.907847	0.0595845	0.0325683	1
		% within DM_types_final	0.143619	0.30078	0.488832	0.151839
Total		Count	110438	3461	1164	115063
		% within Caesarian Section (ICD: Z741, Z740, Z7499)	0.959805	0.0300792	0.0101162	1
		% within DM_types_final	1	1	1	1
Chi-Square Tests
	Value	df	Asymptotic Significance (2-sided)
Pearson Chi-Square	1680.552a	2	0
Likelihood Ratio	1275.33	2	1.1629e-277
Linear-by-Linear Association	1676.88	1	0
N of Valid Cases	115063
a. 0 cells (0.0%) have expected count less than 5. The minimum expected count is 176.74.
Risk Estimate
	Value
Odds Ratio for Caesarian Section (ICD: Z741, Z740, Z7499) (No Caesarian Section / Caesarian Section)	a
a. Risk Estimate statistics cannot be computed. They are only computed for a 2*2 table without empty cells.
Fetal Distress (ICD: 65631, 65971) * DM_types_final
Crosstab
			DM_types_final			Total
			no GDM or DM	type 1 GDM	type 2 GDM
Fetal Distress (ICD: 65631, 65971)	Not Present	Count	103524	3213	1093	107830
		% within Fetal Distress (ICD: 65631, 65971)	0.960067	0.0297969	0.0101363	1
		% within DM_types_final	0.937395	0.928344	0.939003	0.937139
	Present	Count	6914	248	71	7233
		% within Fetal Distress (ICD: 65631, 65971)	0.955897	0.0342873	0.00981612	1
		% within DM_types_final	0.0626053	0.0716556	0.0609966	0.0628612
Total		Count	110438	3461	1164	115063
		% within Fetal Distress (ICD: 65631, 65971)	0.959805	0.0300792	0.0101162	1
		% within DM_types_final	1	1	1	1
Chi-Square Tests
	Value	df	Asymptotic Significance (2-sided)
Pearson Chi-Square	4.735a	2	0.0936971
Likelihood Ratio	4.55132	2	0.102729
Linear-by-Linear Association	1.47722	1	0.22421
N of Valid Cases	115063
a. 0 cells (0.0%) have expected count less than 5. The minimum expected count is 73.17.
Risk Estimate
	Value
Odds Ratio for Fetal Distress (ICD: 65631, 65971) (Not Present / Present )	a
a. Risk Estimate statistics cannot be computed. They are only computed for a 2*2 table without empty cells.
Nuchal Cord (ICD: 66331) * DM_types_final
Crosstab
			DM_types_final			Total
			no GDM or DM	type 1 GDM	type 2 GDM
Nuchal Cord (ICD: 66331)	No Nuchal Cord	Count	89833	2872	964	93669
		% within Nuchal Cord (ICD: 66331)	0.959047	0.0306612	0.0102916	1
		% within DM_types_final	0.813425	0.829818	0.828179	0.814067
	Nuchal Cord	Count	20605	589	200	21394
		% within Nuchal Cord (ICD: 66331)	0.963121	0.0275311	0.00934842	1
		% within DM_types_final	0.186575	0.170182	0.171821	0.185933
Total		Count	110438	3461	1164	115063
		% within Nuchal Cord (ICD: 66331)	0.959805	0.0300792	0.0101162	1
		% within DM_types_final	1	1	1	1
Chi-Square Tests
	Value	df	Asymptotic Significance (2-sided)
Pearson Chi-Square	7.505a	2	0.0234563
Likelihood Ratio	7.66562	2	0.0216487
Linear-by-Linear Association	6.44371	1	0.0111346
N of Valid Cases	115063
a. 0 cells (0.0%) have expected count less than 5. The minimum expected count is 216.43.
Risk Estimate
	Value
Odds Ratio for Nuchal Cord (ICD: 66331) (No Nuchal Cord / Nuchal Cord )	a
a. Risk Estimate statistics cannot be computed. They are only computed for a 2*2 table without empty cells.
Parity Group: 1, 2-4, 5+ * DM_types_final
Crosstab
			DM_types_final			Total
			no GDM or DM	type 1 GDM	type 2 GDM
Parity Group: 1, 2-4, 5+	1	Count	27524	886	201	28611
		% within Parity Group: 1, 2-4, 5+	0.962008	0.0309671	0.00702527	1
		% within DM_types_final	0.249318	0.255995	0.17268	0.248744
	2-4	Count	57352	1484	543	59379
		% within Parity Group: 1, 2-4, 5+	0.965863	0.024992	0.00914465	1
		% within DM_types_final	0.519507	0.428778	0.466495	0.51624
	5+	Count	25521	1091	420	27032
		% within Parity Group: 1, 2-4, 5+	0.944103	0.0403596	0.0155371	1
		% within DM_types_final	0.231175	0.315227	0.360825	0.235016
Total		Count	110397	3461	1164	115022
		% within Parity Group: 1, 2-4, 5+	0.95979	0.0300899	0.0101198	1
		% within DM_types_final	1	1	1	1
Chi-Square Tests
	Value	df	Asymptotic Significance (2-sided)
Pearson Chi-Square	267.171a	4	1.29871e-56
Likelihood Ratio	253.452	4	1.17443e-53
Linear-by-Linear Association	205.841	1	1.10999e-46
N of Valid Cases	115022
a. 0 cells (0.0%) have expected count less than 5. The minimum expected count is 273.56.
Risk Estimate
	Value
Odds Ratio for Parity Group: 1, 2-4, 5+ (1 / 2-4)	a
a. Risk Estimate statistics cannot be computed. They are only computed for a 2*2 table without empty cells.
LOPC (ICD: v237) * DM_types_final
Crosstab
			DM_types_final			Total
			no GDM or DM	type 1 GDM	type 2 GDM
LOPC (ICD: v237)	No LOPC	Count	99974	3345	1123	104442
		% within LOPC (ICD: v237)	0.95722	0.0320273	0.0107524	1
		% within DM_types_final	0.90525	0.966484	0.964777	0.907694
	LOPC	Count	10464	116	41	10621
		% within LOPC (ICD: v237)	0.985218	0.0109218	0.00386028	1
		% within DM_types_final	0.09475	0.0335163	0.0352234	0.092306
Total		Count	110438	3461	1164	115063
		% within LOPC (ICD: v237)	0.959805	0.0300792	0.0101162	1
		% within DM_types_final	1	1	1	1
Chi-Square Tests
	Value	df	Asymptotic Significance (2-sided)
Pearson Chi-Square	195.910a	2	2.8747e-43
Likelihood Ratio	250.606	2	3.81601e-55
Linear-by-Linear Association	172.547	1	2.05526e-39
N of Valid Cases	115063
a. 0 cells (0.0%) have expected count less than 5. The minimum expected count is 107.44.
Risk Estimate
	Value
Odds Ratio for LOPC (ICD: v237) (No LOPC / LOPC)	a
a. Risk Estimate statistics cannot be computed. They are only computed for a 2*2 table without empty cells.
Low Birth Weight Group: <2500, >=2500 * DM_types_final
Crosstab
			DM_types_final			Total
			no GDM or DM	type 1 GDM	type 2 GDM
Low Birth Weight Group: <2500, >=2500	>2500	Count	102324	3301	1099	106724
		% within Low Birth Weight Group: <2500, >=2500	0.958772	0.0309302	0.0102976	1
		% within DM_types_final	0.926537	0.953771	0.944158	0.927535
	<=2500	Count	8113	160	65	8338
		% within Low Birth Weight Group: <2500, >=2500	0.973015	0.0191893	0.00779563	1
		% within DM_types_final	0.0734627	0.0462294	0.0558419	0.0724653
Total		Count	110437	3461	1164	115062
		% within Low Birth Weight Group: <2500, >=2500	0.959804	0.0300794	0.0101163	1
		% within DM_types_final	1	1	1	1
Chi-Square Tests
	Value	df	Asymptotic Significance (2-sided)
Pearson Chi-Square	41.863a	2	8.11907e-10
Likelihood Ratio	47.1079	2	5.89738e-11
Linear-by-Linear Association	31.8831	1	1.63738e-08
N of Valid Cases	115062
a. 0 cells (0.0%) have expected count less than 5. The minimum expected count is 84.35.
Risk Estimate
	Value
Odds Ratio for Low Birth Weight Group: <2500, >=2500 (>2500 / <=2500)	a
a. Risk Estimate statistics cannot be computed. They are only computed for a 2*2 table without empty cells.
Very Low Birth Weight Group: <1500, >=1500 * DM_types_final
Crosstab
			DM_types_final			Total
			no GDM or DM	type 1 GDM	type 2 GDM
Very Low Birth Weight Group: <1500, >=1500	>1500	Count	109531	3451	1152	114134
		% within Very Low Birth Weight Group: <1500, >=1500	0.95967	0.0302364	0.0100934	1
		% within DM_types_final	0.991796	0.997111	0.989691	0.991935
	<=1500	Count	906	10	12	928
		% within Very Low Birth Weight Group: <1500, >=1500	0.976293	0.0107759	0.012931	1
		% within DM_types_final	0.00820377	0.00288934	0.0103093	0.00806522
Total		Count	110437	3461	1164	115062
		% within Very Low Birth Weight Group: <1500, >=1500	0.959804	0.0300794	0.0101163	1
		% within DM_types_final	1	1	1	1
Chi-Square Tests
	Value	df	Asymptotic Significance (2-sided)
Pearson Chi-Square	12.587a	2	0.00184795
Likelihood Ratio	16.3269	2	0.000284871
Linear-by-Linear Association	2.57195	1	0.108773
N of Valid Cases	115062
a. 0 cells (0.0%) have expected count less than 5. The minimum expected count is 9.39.
Risk Estimate
	Value
Odds Ratio for Very Low Birth Weight Group: <1500, >=1500 (>1500 / <=1500)	a
a. Risk Estimate statistics cannot be computed. They are only computed for a 2*2 table without empty cells.
Obesity (ICD: 64911 64611) * DM_types_final
Crosstab
			DM_types_final			Total
			no GDM or DM	type 1 GDM	type 2 GDM
Obesity (ICD: 64911 64611)	No Obesity	Count	109577	3345	1066	113988
		% within Obesity (ICD: 64911 64611)	0.961303	0.0293452	0.00935186	1
		% within DM_types_final	0.992204	0.966484	0.915808	0.990657
	Obesity	Count	861	116	98	1075
		% within Obesity (ICD: 64911 64611)	0.80093	0.107907	0.0911628	1
		% within DM_types_final	0.00779623	0.0335163	0.0841924	0.00934271
Total		Count	110438	3461	1164	115063
		% within Obesity (ICD: 64911 64611)	0.959805	0.0300792	0.0101162	1
		% within DM_types_final	1	1	1	1
Chi-Square Tests
	Value	df	Asymptotic Significance (2-sided)
Pearson Chi-Square	951.647a	2	2.2514e-207
Likelihood Ratio	424.747	2	5.85294e-93
Linear-by-Linear Association	918.391	1	9.85966e-202
N of Valid Cases	115063
a. 0 cells (0.0%) have expected count less than 5. The minimum expected count is 10.87.
Risk Estimate
	Value
Odds Ratio for Obesity (ICD: 64911 64611) (No Obesity / Obesity)	a
a. Risk Estimate statistics cannot be computed. They are only computed for a 2*2 table without empty cells.
Smoking (ICD: 3051) * DM_types_final
Crosstab
			DM_types_final			Total
			no GDM or DM	type 1 GDM	type 2 GDM
Smoking (ICD: 3051)	Not Smoking	Count	110167	3447	1159	114773
		% within Smoking (ICD: 3051)	0.959869	0.0300332	0.0100982	1
		% within DM_types_final	0.997546	0.995955	0.995704	0.99748
	Smoking	Count	271	14	5	290
		% within Smoking (ICD: 3051)	0.934483	0.0482759	0.0172414	1
		% within DM_types_final	0.00245387	0.00404507	0.00429553	0.00252036
Total		Count	110438	3461	1164	115063
		% within Smoking (ICD: 3051)	0.959805	0.0300792	0.0101162	1
		% within DM_types_final	1	1	1	1
Chi-Square Tests
	Value	df	Asymptotic Significance (2-sided)
Pearson Chi-Square	4.854a	2	0.0883132
Likelihood Ratio	4.09952	2	0.128766
Linear-by-Linear Association	4.50039	1	0.033887
N of Valid Cases	115063
a. 1 cells (16.7%) have expected count less than 5. The minimum expected count is 2.93.
Risk Estimate
	Value
Odds Ratio for Smoking (ICD: 3051) (Not Smoking / Smoking)	a
a. Risk Estimate statistics cannot be computed. They are only computed for a 2*2 table without empty cells.
AFARGAR5 < 7 * DM_types_final
Crosstab
			DM_types_final			Total
			no GDM or DM	type 1 GDM	type 2 GDM
AFARGAR5 < 7	AFARGAR5 >= 7	Count	107826	3403	1126	112355
		% within AFARGAR5 < 7	0.95969	0.0302879	0.0100218	1
		% within DM_types_final	0.993577	0.992997	0.988586	0.99351
	AFARGAR5 < 7	Count	697	24	13	734
		% within AFARGAR5 < 7	0.949591	0.0326975	0.0177112	1
		% within DM_types_final	0.0064226	0.00700321	0.0114135	0.00649046
Total		Count	108523	3427	1139	113089
		% within AFARGAR5 < 7	0.959625	0.0303036	0.0100717	1
		% within DM_types_final	1	1	1	1
Chi-Square Tests
	Value	df	Asymptotic Significance (2-sided)
Pearson Chi-Square	4.498a	2	0.105492
Likelihood Ratio	3.70317	2	0.156988
Linear-by-Linear Association	3.39107	1	0.0655506
N of Valid Cases	113089
a. 0 cells (0.0%) have expected count less than 5. The minimum expected count is 7.39.
Risk Estimate
	Value
Odds Ratio for AFARGAR5 < 7 (AFARGAR5 >= 7 / AFARGAR5 < 7)	a
a. Risk Estimate statistics cannot be computed. They are only computed for a 2*2 table without empty cells.
PH < 7 * DM_types_final
Crosstab
			DM_types_final			Total
			no GDM or DM	type 1 GDM	type 2 GDM
PH < 7	PH >= 7	Count	8697	174	85	8956
		% within PH < 7	0.971081	0.0194283	0.00949084	1
		% within DM_types_final	0.996677	1	0.988372	0.996661
	PH < 7	Count	29	0	1	30
		% within PH < 7	0.966667	0	0.0333333	1
		% within DM_types_final	0.0033234	0	0.0116279	0.00333853
Total		Count	8726	174	86	8986
		% within PH < 7	0.971066	0.0193635	0.00957044	1
		% within DM_types_final	1	1	1	1
Chi-Square Tests
	Value	df	Asymptotic Significance (2-sided)
Pearson Chi-Square	2.359a	2	0.307365
Likelihood Ratio	2.24028	2	0.326234
Linear-by-Linear Association	0.425025	1	0.51444
N of Valid Cases	8986
a. 2 cells (33.3%) have expected count less than 5. The minimum expected count is .29.
Risk Estimate
	Value
Odds Ratio for PH < 7 (PH >= 7 / PH < 7)	a
a. Risk Estimate statistics cannot be computed. They are only computed for a 2*2 table without empty cells.
SGA * DM_types_final
Crosstab
			DM_types_final			Total
			no GDM or DM	type 1 GDM	type 2 GDM
SGA	Not SGA	Count	105323	3377	1147	109847
		% within SGA	0.958815	0.0307428	0.0104418	1
		% within DM_types_final	0.953684	0.97573	0.985395	0.954668
	SGA	Count	5115	84	17	5216
		% within SGA	0.980637	0.0161043	0.0032592	1
		% within DM_types_final	0.0463156	0.0242704	0.0146048	0.0453317
Total		Count	110438	3461	1164	115063
		% within SGA	0.959805	0.0300792	0.0101162	1
		% within DM_types_final	1	1	1	1
Chi-Square Tests
	Value	df	Asymptotic Significance (2-sided)
Pearson Chi-Square	63.339a	2	1.7624e-14
Likelihood Ratio	79.0393	2	6.86818e-18
Linear-by-Linear Association	61.5888	1	4.23222e-15
N of Valid Cases	115063
a. 0 cells (0.0%) have expected count less than 5. The minimum expected count is 52.77.
Risk Estimate
	Value
Odds Ratio for SGA (Not SGA / SGA)	a
a. Risk Estimate statistics cannot be computed. They are only computed for a 2*2 table without empty cells.
Preterm 37 Group: <37, >=37 * DM_types_final
Crosstab
			DM_types_final			Total
			no GDM or DM	type 1 GDM	type 2 GDM
Preterm 37 Group: <37, >=37	>=37	Count	102823	3195	992	107010
		% within Preterm 37 Group: <37, >=37	0.960873	0.029857	0.00927016	1
		% within DM_types_final	0.931925	0.923677	0.852234	0.93087
	<37	Count	7511	264	172	7947
		% within Preterm 37 Group: <37, >=37	0.945137	0.0332201	0.0216434	1
		% within DM_types_final	0.0680751	0.0763226	0.147766	0.0691302
Total		Count	110334	3459	1164	114957
		% within Preterm 37 Group: <37, >=37	0.959785	0.0300895	0.0101255	1
		% within DM_types_final	1	1	1	1
Chi-Square Tests
	Value	df	Asymptotic Significance (2-sided)
Pearson Chi-Square	116.540a	2	4.93816e-26
Likelihood Ratio	90.8246	2	1.89534e-20
Linear-by-Linear Association	85.8854	1	1.90671e-20
N of Valid Cases	114957
a. 0 cells (0.0%) have expected count less than 5. The minimum expected count is 80.47.
Risk Estimate
	Value
Odds Ratio for Preterm 37 Group: <37, >=37 (>=37 / <37)	a
a. Risk Estimate statistics cannot be computed. They are only computed for a 2*2 table without empty cells.
Preterm 34 Group: <34, >=34 * DM_types_final
Crosstab
			DM_types_final			Total
			no GDM or DM	type 1 GDM	type 2 GDM
Preterm 34 Group: <34, >=34	>=34	Count	108427	3417	1132	112976
		% within Preterm 34 Group: <34, >=34	0.959735	0.0302454	0.0100198	1
		% within DM_types_final	0.982716	0.987858	0.972509	0.982767
	<34	Count	1907	42	32	1981
		% within Preterm 34 Group: <34, >=34	0.962645	0.0212014	0.0161535	1
		% within DM_types_final	0.0172839	0.0121422	0.0274914	0.0172325
Total		Count	110334	3459	1164	114957
		% within Preterm 34 Group: <34, >=34	0.959785	0.0300895	0.0101255	1
		% within DM_types_final	1	1	1	1
Chi-Square Tests
	Value	df	Asymptotic Significance (2-sided)
Pearson Chi-Square	12.543a	2	0.00188943
Likelihood Ratio	12.0489	2	0.00241887
Linear-by-Linear Association	0.297208	1	0.585638
N of Valid Cases	114957
a. 0 cells (0.0%) have expected count less than 5. The minimum expected count is 20.06.
Risk Estimate
	Value
Odds Ratio for Preterm 34 Group: <34, >=34 (>=34 / <34)	a
a. Risk Estimate statistics cannot be computed. They are only computed for a 2*2 table without empty cells.
Prolonged stage 2 (ICD: 66221) * DM_types_final
Crosstab
			DM_types_final			Total
			no GDM or DM	type 1 GDM	type 2 GDM
Prolonged stage 2 (ICD: 66221)	No Prolonged stage 2	Count	109456	3413	1143	114012
		% within Prolonged stage 2 (ICD: 66221)	0.960039	0.0299354	0.0100253	1
		% within DM_types_final	0.991108	0.986131	0.981959	0.990866
	Prolonged stage 2	Count	982	48	21	1051
		% within Prolonged stage 2 (ICD: 66221)	0.934348	0.0456708	0.019981	1
		% within DM_types_final	0.00889187	0.0138688	0.0180412	0.00913413
Total		Count	110438	3461	1164	115063
		% within Prolonged stage 2 (ICD: 66221)	0.959805	0.0300792	0.0101162	1
		% within DM_types_final	1	1	1	1
Chi-Square Tests
	Value	df	Asymptotic Significance (2-sided)
Pearson Chi-Square	19.492a	2	5.85291e-05
Likelihood Ratio	16.0641	2	0.000324874
Linear-by-Linear Association	19.4565	1	1.02919e-05
N of Valid Cases	115063
a. 0 cells (0.0%) have expected count less than 5. The minimum expected count is 10.63.
Risk Estimate
	Value
Odds Ratio for Prolonged stage 2 (ICD: 66221) (No Prolonged stage 2 / Prolonged stage 2)	a
a. Risk Estimate statistics cannot be computed. They are only computed for a 2*2 table without empty cells.
Shoulder Dystocia (ICD: 66041) * DM_types_final
Crosstab
			DM_types_final			Total
			no GDM or DM	type 1 GDM	type 2 GDM
Shoulder Dystocia (ICD: 66041)	Not Present	Count	110329	3447	1160	114936
		% within Shoulder Dystocia (ICD: 66041)	0.959917	0.0299906	0.0100926	1
		% within DM_types_final	0.999013	0.995955	0.996564	0.998896
	Present	Count	109	14	4	127
		% within Shoulder Dystocia (ICD: 66041)	0.858268	0.110236	0.0314961	1
		% within DM_types_final	0.000986979	0.00404507	0.00343643	0.00110374
Total		Count	110438	3461	1164	115063
		% within Shoulder Dystocia (ICD: 66041)	0.959805	0.0300792	0.0101162	1
		% within DM_types_final	1	1	1	1
Chi-Square Tests
	Value	df	Asymptotic Significance (2-sided)
Pearson Chi-Square	34.269a	2	3.61951e-08
Likelihood Ratio	21.1145	2	2.60047e-05
Linear-by-Linear Association	28.2431	1	1.06997e-07
N of Valid Cases	115063
a. 2 cells (33.3%) have expected count less than 5. The minimum expected count is 1.28.
Risk Estimate
	Value
Odds Ratio for Shoulder Dystocia (ICD: 66041) (Not Present / Present )	a
a. Risk Estimate statistics cannot be computed. They are only computed for a 2*2 table without empty cells.
Placental Abruption (ICD: 64121) * DM_types_final
Crosstab
			DM_types_final			Total
			no GDM or DM	type 1 GDM	type 2 GDM
Placental Abruption (ICD: 64121)	No Placental Abruption	Count	109963	3439	1159	114561
		% within Placental Abruption (ICD: 64121)	0.959864	0.0300189	0.0101169	1
		% within DM_types_final	0.995699	0.993643	0.995704	0.995637
	Placental Abruption	Count	475	22	5	502
		% within Placental Abruption (ICD: 64121)	0.946215	0.0438247	0.00996016	1
		% within DM_types_final	0.00430106	0.00635654	0.00429553	0.00436283
Total		Count	110438	3461	1164	115063
		% within Placental Abruption (ICD: 64121)	0.959805	0.0300792	0.0101162	1
		% within DM_types_final	1	1	1	1
Chi-Square Tests
	Value	df	Asymptotic Significance (2-sided)
Pearson Chi-Square	3.265a	2	0.19541
Likelihood Ratio	2.87205	2	0.237871
Linear-by-Linear Association	1.33778	1	0.247426
N of Valid Cases	115063
a. 0 cells (0.0%) have expected count less than 5. The minimum expected count is 5.08.
Risk Estimate
	Value
Odds Ratio for Placental Abruption (ICD: 64121) (No Placental Abruption / Placental Abruption )	a
a. Risk Estimate statistics cannot be computed. They are only computed for a 2*2 table without empty cells.
PPH (ICD: 66612) * DM_types_final
Crosstab
			DM_types_final			Total
			no GDM or DM	type 1 GDM	type 2 GDM
PPH (ICD: 66612)	No PPH	Count	109711	3434	1158	114303
		% within PPH (ICD: 66612)	0.959826	0.030043	0.010131	1
		% within DM_types_final	0.993417	0.992199	0.994845	0.993395
	PPH	Count	727	27	6	760
		% within PPH (ICD: 66612)	0.956579	0.0355263	0.00789474	1
		% within DM_types_final	0.00658288	0.00780121	0.00515464	0.00660508
Total		Count	110438	3461	1164	115063
		% within PPH (ICD: 66612)	0.959805	0.0300792	0.0101162	1
		% within DM_types_final	1	1	1	1
Chi-Square Tests
	Value	df	Asymptotic Significance (2-sided)
Pearson Chi-Square	1.136a	2	0.566606
Likelihood Ratio	1.12522	2	0.569721
Linear-by-Linear Association	0.0113437	1	0.91518
N of Valid Cases	115063
a. 0 cells (0.0%) have expected count less than 5. The minimum expected count is 7.69.
Risk Estimate
	Value
Odds Ratio for PPH (ICD: 66612) (No PPH / PPH)	a
a. Risk Estimate statistics cannot be computed. They are only computed for a 2*2 table without empty cells.
Pathological Presentation (ICD: 65231 65241 66031 65281 65221 6522 Z7252 Z7254 ) * DM_types_final
Crosstab
			DM_types_final			Total
			no GDM or DM	type 1 GDM	type 2 GDM
Pathological Presentation (ICD: 65231 65241 66031 65281 65221 6522 Z7252 Z7254 )	Not Pathological Presentation	Count	105278	3275	1067	109620
		% within Pathological Presentation (ICD: 65231 65241 66031 65281 65221 6522 Z7252 Z7254 )	0.96039	0.0298759	0.00973363	1
		% within DM_types_final	0.953277	0.946258	0.916667	0.952695
	Pathological Presentation	Count	5160	186	97	5443
		% within Pathological Presentation (ICD: 65231 65241 66031 65281 65221 6522 Z7252 Z7254 )	0.948007	0.0341723	0.0178211	1
		% within DM_types_final	0.046723	0.0537417	0.0833333	0.0473045
Total		Count	110438	3461	1164	115063
		% within Pathological Presentation (ICD: 65231 65241 66031 65281 65221 6522 Z7252 Z7254 )	0.959805	0.0300792	0.0101162	1
		% within DM_types_final	1	1	1	1
Chi-Square Tests
	Value	df	Asymptotic Significance (2-sided)
Pearson Chi-Square	37.538a	2	7.05902e-09
Likelihood Ratio	31.4679	2	1.46835e-07
Linear-by-Linear Association	31.9512	1	1.58093e-08
N of Valid Cases	115063
a. 0 cells (0.0%) have expected count less than 5. The minimum expected count is 55.06.
Risk Estimate
	Value
Odds Ratio for Pathological Presentation (ICD: 65231 65241 66031 65281 65221 6522 Z7252 Z7254 ) (Not Pathological Presentation / Pathological Presentation)	a
a. Risk Estimate statistics cannot be computed. They are only computed for a 2*2 table without empty cells.
Induced Labor (ICD:p63 p64 Z731 Z734 Z7301 ) * DM_types_final
Crosstab
			DM_types_final			Total
			no GDM or DM	type 1 GDM	type 2 GDM
Induced Labor (ICD:p63 p64 Z731 Z734 Z7301 )	Not Induced Labor	Count	90803	2443	751	93997
		% within Induced Labor (ICD:p63 p64 Z731 Z734 Z7301 )	0.96602	0.0259902	0.00798962	1
		% within DM_types_final	0.822208	0.705865	0.645189	0.816918
	Induced Labor	Count	19635	1018	413	21066
		% within Induced Labor (ICD:p63 p64 Z731 Z734 Z7301 )	0.932071	0.0483243	0.0196051	1
		% within DM_types_final	0.177792	0.294135	0.354811	0.183082
Total		Count	110438	3461	1164	115063
		% within Induced Labor (ICD:p63 p64 Z731 Z734 Z7301 )	0.959805	0.0300792	0.0101162	1
		% within DM_types_final	1	1	1	1
Chi-Square Tests
	Value	df	Asymptotic Significance (2-sided)
Pearson Chi-Square	535.568a	2	5.04586e-117
Likelihood Ratio	464.239	2	1.55499e-101
Linear-by-Linear Association	525.326	1	2.93599e-116
N of Valid Cases	115063
a. 0 cells (0.0%) have expected count less than 5. The minimum expected count is 213.11.
Risk Estimate
	Value
Odds Ratio for Induced Labor (ICD:p63 p64 Z731 Z734 Z7301 ) (Not Induced Labor / Induced Labor)	a
a. Risk Estimate statistics cannot be computed. They are only computed for a 2*2 table without empty cells.
HTN (ICD: 64241 64251 64201) * DM_types_final
Crosstab
			DM_types_final			Total
			no GDM or DM	type 1 GDM	type 2 GDM
HTN (ICD: 64241 64251 64201)	No HTN	Count	106429	3147	979	110555
		% within HTN (ICD: 64241 64251 64201)	0.962679	0.0284655	0.00885532	1
		% within DM_types_final	0.963699	0.909275	0.841065	0.960821
	HTN	Count	4009	314	185	4508
		% within HTN (ICD: 64241 64251 64201)	0.889308	0.0696539	0.0410382	1
		% within DM_types_final	0.0363009	0.0907252	0.158935	0.0391785
Total		Count	110438	3461	1164	115063
		% within HTN (ICD: 64241 64251 64201)	0.959805	0.0300792	0.0101162	1
		% within DM_types_final	1	1	1	1
Chi-Square Tests
	Value	df	Asymptotic Significance (2-sided)
Pearson Chi-Square	712.051a	2	2.39932e-155
Likelihood Ratio	462.65	2	3.44224e-101
Linear-by-Linear Association	709.551	1	2.50549e-156
N of Valid Cases	115063
a. 0 cells (0.0%) have expected count less than 5. The minimum expected count is 45.60.
Risk Estimate
	Value
Odds Ratio for HTN (ICD: 64241 64251 64201) (No HTN / HTN)	a
a. Risk Estimate statistics cannot be computed. They are only computed for a 2*2 table without empty cells.
Mortality (ICD: 65643, 65641 or ppd=1) * DM_types_final
Crosstab
			DM_types_final			Total
			no GDM or DM	type 1 GDM	type 2 GDM
Mortality (ICD: 65643, 65641 or ppd=1)	Alive	Count	109590	3447	1146	114183
		% within Mortality (ICD: 65643, 65641 or ppd=1)	0.959775	0.0301884	0.0100365	1
		% within DM_types_final	0.992321	0.995955	0.984536	0.992352
	Mortal	Count	848	14	18	880
		% within Mortality (ICD: 65643, 65641 or ppd=1)	0.963636	0.0159091	0.0204545	1
		% within DM_types_final	0.00767852	0.00404507	0.0154639	0.00764798
Total		Count	110438	3461	1164	115063
		% within Mortality (ICD: 65643, 65641 or ppd=1)	0.959805	0.0300792	0.0101162	1
		% within DM_types_final	1	1	1	1
Chi-Square Tests
	Value	df	Asymptotic Significance (2-sided)
Pearson Chi-Square	15.302a	2	0.000475473
Likelihood Ratio	14.3865	2	0.000751642
Linear-by-Linear Association	0.551992	1	0.457505
N of Valid Cases	115063
a. 0 cells (0.0%) have expected count less than 5. The minimum expected count is 8.90.
Risk Estimate
	Value
Odds Ratio for Mortality (ICD: 65643, 65641 or ppd=1) (Alive / Mortal)	a
a. Risk Estimate statistics cannot be computed. They are only computed for a 2*2 table without empty cells.
Gender * DM_types_final
Crosstab
			DM_types_final			Total
			no GDM or DM	type 1 GDM	type 2 GDM
Gender	Female	Count	54580	1652	538	56770
		% within Gender	0.961423	0.0290999	0.00947684	1
		% within DM_types_final	0.494214	0.477319	0.462199	0.493382
	Male	Count	55858	1809	626	58293
		% within Gender	0.958228	0.0310329	0.0107389	1
		% within DM_types_final	0.505786	0.522681	0.537801	0.506618
Total		Count	110438	3461	1164	115063
		% within Gender	0.959805	0.0300792	0.0101162	1
		% within DM_types_final	1	1	1	1
Chi-Square Tests
	Value	df	Asymptotic Significance (2-sided)
Pearson Chi-Square	8.407a	2	0.0149454
Likelihood Ratio	8.41376	2	0.0148927
Linear-by-Linear Association	8.40039	1	0.0037514
N of Valid Cases	115063
a. 0 cells (0.0%) have expected count less than 5. The minimum expected count is 574.30.
Risk Estimate
	Value
Odds Ratio for Gender (Female / Male)	a
a. Risk Estimate statistics cannot be computed. They are only computed for a 2*2 table without empty cells.
Ethnicity * DM_types_final
Crosstab
			DM_types_final			Total
			no GDM or DM	type 1 GDM	type 2 GDM
Ethnicity	Bedouin	Count	67981	1620	640	70241
		% within Ethnicity	0.967825	0.0230635	0.00911149	1
		% within DM_types_final	0.615558	0.468073	0.549828	0.610457
	Jew	Count	42457	1841	524	44822
		% within Ethnicity	0.947236	0.0410736	0.0116907	1
		% within DM_types_final	0.384442	0.531927	0.450172	0.389543
Total		Count	110438	3461	1164	115063
		% within Ethnicity	0.959805	0.0300792	0.0101162	1
		% within DM_types_final	1	1	1	1
Chi-Square Tests
	Value	df	Asymptotic Significance (2-sided)
Pearson Chi-Square	325.140a	2	2.49284e-71
Likelihood Ratio	316.382	2	1.98873e-69
Linear-by-Linear Association	215.948	1	6.92246e-49
N of Valid Cases	115063
a. 0 cells (0.0%) have expected count less than 5. The minimum expected count is 453.43.
Risk Estimate
	Value
Odds Ratio for Ethnicity (Bedouin / Jew)	a
a. Risk Estimate statistics cannot be computed. They are only computed for a 2*2 table without empty cells.
Breech Birth (Digs: 65221, 6522) * DM_types_final
Crosstab
			DM_types_final			Total
			no GDM or DM	type 1 GDM	type 2 GDM
Breech Birth (Digs: 65221, 6522)	No	Count	106999	3332	1086	111417
		% within Breech Birth (Digs: 65221, 6522)	0.960347	0.0299057	0.00974717	1
		% within DM_types_final	0.96886	0.962728	0.93299	0.968313
	Yes	Count	3439	129	78	3646
		% within Breech Birth (Digs: 65221, 6522)	0.943225	0.0353812	0.0213933	1
		% within DM_types_final	0.0311396	0.0372725	0.0670103	0.031687
Total		Count	110438	3461	1164	115063
		% within Breech Birth (Digs: 65221, 6522)	0.959805	0.0300792	0.0101162	1
		% within DM_types_final	1	1	1	1
Chi-Square Tests
	Value	df	Asymptotic Significance (2-sided)
Pearson Chi-Square	51.932a	2	5.28573e-12
Likelihood Ratio	40.5399	2	1.57355e-09
Linear-by-Linear Association	42.9589	1	5.5901e-11
N of Valid Cases	115063
a. 0 cells (0.0%) have expected count less than 5. The minimum expected count is 36.88.
Risk Estimate
	Value
Odds Ratio for Breech Birth (Digs: 65221, 6522) (No / Yes)	a
a. Risk Estimate statistics cannot be computed. They are only computed for a 2*2 table without empty cells.
OLIGOHRAMNION * DM_types_final
Crosstab
			DM_types_final			Total
			no GDM or DM	type 1 GDM	type 2 GDM
OLIGOHRAMNION	No	Count	108178	3391	1156	112725
		% within OLIGOHRAMNION	0.959663	0.0300821	0.010255	1
		% within DM_types_final	0.979536	0.979775	0.993127	0.979681
	Yes	Count	2260	70	8	2338
		% within OLIGOHRAMNION	0.966638	0.0299401	0.00342173	1
		% within DM_types_final	0.020464	0.0202254	0.00687285	0.0203193
Total		Count	110438	3461	1164	115063
		% within OLIGOHRAMNION	0.959805	0.0300792	0.0101162	1
		% within DM_types_final	1	1	1	1
Chi-Square Tests
	Value	df	Asymptotic Significance (2-sided)
Pearson Chi-Square	10.690a	2	0.00477177
Likelihood Ratio	14.2907	2	0.000788527
Linear-by-Linear Association	6.42145	1	0.011275
N of Valid Cases	115063
a. 0 cells (0.0%) have expected count less than 5. The minimum expected count is 23.65.
Risk Estimate
	Value
Odds Ratio for OLIGOHRAMNION (No / Yes)	a
a. Risk Estimate statistics cannot be computed. They are only computed for a 2*2 table without empty cells.
PREMATURE RUPTURE OF MEMBRANES * DM_types_final
Crosstab
			DM_types_final			Total
			no GDM or DM	type 1 GDM	type 2 GDM
PREMATURE RUPTURE OF MEMBRANES	No	Count	110438	3461	1164	115063
		% within PREMATURE RUPTURE OF MEMBRANES	0.959805	0.0300792	0.0101162	1
		% within DM_types_final	1	1	1	1
Total		Count	110438	3461	1164	115063
		% within PREMATURE RUPTURE OF MEMBRANES	0.959805	0.0300792	0.0101162	1
		% within DM_types_final	1	1	1	1
Chi-Square Tests
	Value
Pearson Chi-Square	.a
N of Valid Cases	115063
a. No statistics are computed because PREMATURE RUPTURE OF MEMBRANES is a constant.
Risk Estimate
	Value
Odds Ratio for PREMATURE RUPTURE OF MEMBRANES (No / .)	.a
a. No statistics are computed because PREMATURE RUPTURE OF MEMBRANES is a constant.
